# Supplementary material for: Genotyping by Sequencing of Cultivated Lentil (Lens culinaris Medik.) Highlights Population Structure in the Mediterranean Gene Pool Associated With Geographic Patterns and Phenotypic Variables
Source: Front Genet. 2019 Sep 18;10:872. doi: 10.3389/fgene.2019.00872 (PMC6759463; doi:10.3389/fgene.2019.00872)
Supplement: Supplementary file 11 [file Table_2.xlsx]

## Sheet: Foglio1
Supplementary Table S2. Clusters of (nearly) identical accessions identified in this study by the analysis of pairwise IBS distances.
Internal code	Origin
MG10	Ethiopia
MG11	Ethiopia
MG12	Ethiopia
MG13	Ethiopia
MG14	Ethiopia
MG16	Ethiopia
MG20	Ethiopia
MG21	Ethiopia
MG25	Ethiopia
MG27	Ethiopia
MG29	Ethiopia
MG30	Ethiopia
MG31	Ethiopia
MG33	Ethiopia
MG35	Ethiopia
MG36	Ethiopia	Cluster 1
MG37	Ethiopia
MG39	Ethiopia
MG41	Ethiopia
MG5	Ethiopia
MG6	Ethiopia
MG7	Ethiopia
MG8	Ethiopia
MG9	Ethiopia
MG105	Pakistan
MG106	Pakistan
MG107	Pakistan
MG109	Pakistan
MG110	Pakistan
MG111	Pakistan
MG112	Pakistan
MG114	Pakistan
MG115	Pakistan
MG116	Pakistan
MG118	Pakistan
MG120	Pakistan	Cluster 2
MG122	Pakistan
MG124	Pakistan
MG129	Pakistan
MG131	Pakistan
MG173	Sweden
MG157	Egypt
MG158	Egypt	Cluster 3
MG160	Egypt
MG162	Egypt
MG163	Egypt
MG164	Egypt
MG235	Canada
MG241	Italy
MG242	Italy	Cluster 4
MG243	Italy
MG127	Pakistan
MG135	Pakistan	Cluster 5
MG137	Pakistan
MG46	Algeria
MG48	Algeria	Cluster 6
MG49	Algeria
MG51	Algeria
MG88	Greece
MG92	Greece	Cluster 7
MG128	Pakistan
MG130	Pakistan	Cluster 8
MG159	Egypt
MG161	Egypt	Cluster 9
MG194	Cyprus
MG198	Cyprus	Cluster 10
MG248	Italy
MG255	Italy	Cluster 11
MG90	Greece
MG93	Greece	Cluster 12
