# Supplementary material for: Genotyping by Sequencing of Cultivated Lentil (Lens culinaris Medik.) Highlights Population Structure in the Mediterranean Gene Pool Associated With Geographic Patterns and Phenotypic Variables
Source: Front Genet. 2019 Sep 18;10:872. doi: 10.3389/fgene.2019.00872 (PMC6759463; doi:10.3389/fgene.2019.00872)
Supplement: Supplementary file 12 [file Table_3.xlsx]

## Sheet: Foglio1
Supplementary Table S3. Genetic and phenotypic characterization of the 127 non-redundant accessions genotyped. Clusters identified with the STRUCTURE admixture model and with the k-means non-parametric method are reported. In addition, for each accession, the table reports origin and phenotypic traits (height, height of the first flowering node, flowering time, seed diameter, seed area and seed p…
Genotype	Country of origin	k-means	STRUCTURE			Plant height (cm)	Height of the first flowering node (cm)	Flowering time (days)	Seed morphology
		(k=5)	(k=5)	(k=3)	(k=2)				Area (mm)	Perimeter (mm)	Diameter (mm)
MG226	Albania	NM	NM	Cluster_I	Cluster_II	46.5	22	145.5	12.8	13.4	4
MG227	Albania	NM	NM	Cluster_I	Cluster_II	42	18.5	145.5	12.1	13.2	3.9
MG228	Albania	NM	NM	Cluster_I	Cluster_II	52.5	14	159	14.6	14.2	4.2
MG47	Algeria	BM	Admixed	Cluster_II	Cluster_I	36.5	13	131.5	17.4	15.6	4.7
MG52	Algeria	NM	Admixed	Admixed	Admixed	50	28	144	23.3	22.9	5.4
MG79	Algeria	SWM	Admixed	Cluster_III	Cluster_II	26	11	133.5	11	12.6	3.7
MG81	Algeria	SWM	Admixed	Cluster_III	Cluster_II	27.5	11.5	131.5	11	12.4	3.7
MG82	Algeria	NM	Admixed	Admixed	Cluster_II	48	28.5	159	14.1	14.5	4.2
MG45	Algeria	BM	BM	Cluster_II	Cluster_I	38.5	19.5	144	32.1	21.5	6.3
MG48	Algeria	BM	BM	Cluster_II	Cluster_I	51	24	144	35.1	22.5	6.6
MG49	Algeria	BM	BM	Cluster_II	Cluster_I	44.5	15	133	31.6	21.2	6.3
MG53	Algeria	NM	NM	Cluster_I	Admixed	49.5	22.5	144	28.6	20.2	6
MG73	Algeria	NM	NM	Cluster_I	Cluster_II	49	25.5	140.5	23.3	18.4	5.4
MG74	Algeria	SWM	SWM	Cluster_III	Cluster_II	34	13.5	130	11.7	13	3.8
MG76	Algeria	SWM	SWM	Cluster_III	Cluster_II	25.5	12	131.5	11.2	12.8	3.7
MG77	Algeria	SWM	SWM	Cluster_III	Cluster_II	27.5	11	130	11	12.4	3.7
MG78	Algeria	SWM	SWM	Cluster_III	Cluster_II	35	14.5	130	11.9	13	3.9
MG139	Algeria	SWM	SWM	Cluster_III	Cluster_II	35.5	12.5	130	10.9	12.2	3.6
MG142	Algeria	SWM	SWM	Cluster_III	Cluster_II	33.5	12.5	138.5	9.9	11.8	3.5
MG144	Algeria	SWM	SWM	Cluster_III	Cluster_II	27.5	10	130	10.7	12.3	3.6
MG145	Algeria	SWM	SWM	Cluster_III	Cluster_II	30.5	7.5	130	11.6	13	3.8
MG193	Cyprus	A	A	Cluster_I	Admixed	33	15	144	25.7	19.3	5.7
MG201	Cyprus	A	A	Cluster_I	Cluster_I	n.a.	n.a.	n.a.	n.a.	n.a.	n.a.
MG190	Cyprus	BM	Admixed	Cluster_II	Cluster_I	34.5	12.5	138.5	22.5	17.9	5.3
MG203	Cyprus	BM	Admixed	Cluster_II	Cluster_I	n.a.	n.a.	n.a.	n.a.	n.a.	n.a.
MG188	Cyprus	SEM	SEM	Cluster_II	Cluster_I	36.5	14	130	13.9	14.4	4.1
MG192	Cyprus	SEM	SEM	Cluster_II	Cluster_I	37.5	15	135	21.7	17.5	5.2
MG196	Cyprus	SEM	SEM	Cluster_II	Cluster_I	33	14	131.5	18.3	16	4.8
MG197	Cyprus	SEM	SEM	Cluster_II	Cluster_I	34	15	133	12.4	14.4	3.8
MG198	Cyprus	SEM	SEM	Cluster_II	Cluster_I	37	13	131.5	15.7	14.8	4.4
MG199	Cyprus	SEM	SEM	Cluster_II	Cluster_I	36.5	12	131.5	19.7	16.7	5
MG157	Egypt	SEM	SEM	Admixed	Cluster_I	39	13.5	130	11.7	12.8	3.8
MG161	Egypt	SEM	SEM	Admixed	Cluster_I	28	8.5	132	n.a.	n.a.	n.a.
MG165	Egypt	SEM	SEM	Admixed	Cluster_I	38.5	17.5	130	n.a.	n.a.	n.a.
MG15	Ethiopia	SEM	SEM	Admixed	Cluster_I	32.5	16	130	11.8	15.9	3.8
MG36	Ethiopia	SEM	SEM	Admixed	Cluster_I	27.5	9	130	13.2	18.3	4.1
MG26	Ethiopia	SWM	SWM	Cluster_III	Cluster_II	27.5	11	130	14.6	14.7	4.3
MG89	Greece	SEM	Admixed	Cluster_II	Cluster_I	36.6	24	148	n.a.	n.a.	n.a.
MG92	Greece	NM	Admixed	Admixed	Cluster_II	39.9	21.3	147	n.a.	n.a.	n.a.
MG91	Greece	BM	BM	Cluster_II	Cluster_I	38.5	17.5	144	26.5	19.5	5.8
MG94	Greece	BM	BM	Cluster_II	Cluster_I	49	23.5	144	19.4	16.9	4.9
MG83	Greece	NM	NM	Cluster_I	Admixed	48.5	17.5	137	22	17.6	5.2
MG84	Greece	NM	NM	Cluster_I	Cluster_II	47.5	15	144	25	19.1	5.6
MG85	Greece	NM	NM	Cluster_I	Cluster_II	35.5	19	144	15.4	15	4.4
MG96	Greece	NM	NM	Cluster_I	Admixed	40	17.5	144.5	19.7	16.7	5
MG93	Greece	SEM	SEM	Cluster_II	Cluster_I	38	16.5	144	17.9	15.9	4.7
MG18	Iran	A	A	Cluster_I	Admixed	33	17	144	16.9	15.5	4.6
MG19	Iran	A	A	Cluster_I	Admixed	32	12.5	144	16.3	15.1	4.5
MG207	Iran	A	A	Cluster_I	Admixed	n.a.	n.a.	n.a.	n.a.	n.a.	n.a.
MG208	Iran	A	A	Cluster_I	Cluster_II	34	13	144	14.7	15.3	4.3
MG209	Iran	A	A	Cluster_I	Cluster_II	33.5	12.5	135	12.1	13.6	3.9
MG211	Iran	A	A	Cluster_I	Cluster_II	47	24	151.5	14.2	14.2	4.2
MG212	Iran	A	A	Cluster_I	Cluster_II	39	23	144	14.9	14.4	4.3
MG213	Iran	A	A	Cluster_I	Admixed	24	15.5	144	15.6	15	4.4
MG215	Iran	A	A	Cluster_I	Admixed	44.5	24.5	145.5	14.6	14.5	4.3
MG216	Iran	A	A	Cluster_I	Admixed	36	21	144	24.7	18.7	5.5
MG87	Italy	A	A	Cluster_I	Cluster_I	44	22.5	145.5	21	17	5
MG155	Italy	A	A	Cluster_I	Admixed	33	10	144	n.a.	n.a.	n.a.
MG168	Italy	A	A	Cluster_I	Cluster_I	44.5	15	144	28.6	20	5.9
MG172	Italy	A	A	Cluster_I	Admixed	31.5	15.5	137	19.1	16.3	4.9
MG218	Italy	A	A	Cluster_I	Cluster_I	34.5	14.5	151.5	33.9	22.3	6.5
MG224	Italy	A	A	Cluster_I	Admixed	37.5	19	144	n.a.	n.a.	n.a.
MG153	Italy	NM	Admixed	Admixed	Cluster_I	44.5	21.5	140.5	29.4	20.3	6
MG169	Italy	NM	Admixed	Admixed	Cluster_II	37	16	151.5	15.5	15.2	4.4
MG220	Italy	NM	Admixed	Admixed	Cluster_II	37	14.5	144	12.1	13.1	3.9
MG221	Italy	NM	Admixed	Admixed	Cluster_II	37	20.5	145.5	8.9	11.6	3.3
MG1	Italy	BM	BM	Cluster_II	Cluster_I	41.5	20	144	27.6	20.1	5.8
MG2	Italy	BM	BM	Cluster_II	Cluster_I	31.5	12.5	144	23.2	19	5.4
MG3	Italy	BM	BM	Cluster_II	Cluster_I	36.5	17.5	144	25.1	19	5.6
MG4	Italy	BM	BM	Cluster_II	Cluster_I	41	18	144	23.3	18.1	5.4
MG154	Italy	BM	BM	Cluster_II	Cluster_I	36.8	18.3	146	n.a.	n.a.	n.a.
MG170	Italy	BM	BM	Cluster_II	Cluster_I	44	22	145.5	24.5	18.6	5.5
MG171	Italy	BM	BM	Cluster_II	Cluster_I	36	16.5	147	17.7	15.9	4.7
MG187	Italy	BM	BM	Cluster_II	Cluster_I	44	19.5	147	22.6	18	5.3
MG219	Italy	BM	BM	Cluster_II	Cluster_I	35	18.5	145.5	27.4932	19.4181	5.78414
MG238	Italy	BM	BM	Cluster_II	Cluster_I	n.a.	n.a.	n.a.	n.a.	n.a.	n.a.
MG239	Italy	BM	BM	Cluster_II	Cluster_I	n.a.	n.a.	n.a.	n.a.	n.a.	n.a.
MG248	Italy	BM	BM	Cluster_II	Cluster_I	n.a.	n.a.	n.a.	n.a.	n.a.	n.a.
MG249	Italy	BM	BM	Cluster_II	Cluster_I	n.a.	n.a.	n.a.	n.a.	n.a.	n.a.
MG223	Italy	NM	NM	Cluster_I	Admixed	37	20.5	144	19.9	16.9	5
MG232	Italy	NM	NM	Cluster_I	Cluster_II	n.a.	n.a.	n.a.	13.3	13.7	4.1
MG240	Italy	NM	NM	Cluster_I	Cluster_II	n.a.	n.a.	n.a.	n.a.	n.a.	n.a.
MG247	Italy	NM	NM	Cluster_I	Cluster_II	n.a.	n.a.	n.a.	n.a.	n.a.	n.a.
MG250	Italy	NM	NM	Cluster_I	Cluster_II	n.a.	n.a.	n.a.	15.8	14.9	4.5
MG251	Italy	NM	NM	Cluster_I	Cluster_II	n.a.	n.a.	n.a.	15.9	14.9	4.5
MG252	Italy	NM	NM	Cluster_I	Cluster_II	n.a.	n.a.	n.a.	15.6	14.9	4.4
MG253	Italy	NM	NM	Cluster_I	Admixed	n.a.	n.a.	n.a.	n.a.	n.a.	n.a.
MG254	Italy	NM	NM	Admixed	Admixed	n.a.	n.a.	n.a.	n.a.	n.a.	n.a.
MG17	Italy	SEM	SEM	Cluster_II	Cluster_I	39.5	8.5	130	18.3	16	4.8
MG55	Italy	SWM	SWM	Cluster_III	Cluster_II	38.5	18.5	145.5	9.8	11.7	3.5
MG176	Libya	BM	BM	Cluster_II	Cluster_I	45	20.5	145.5	24.8	18.7	5.5
MG175	Libya	SWM	SWM	Cluster_III	Cluster_II	n.a.	n.a.	n.a.	n.a.	n.a.	n.a.
MG181	Marocco	SWM	Admixed	Admixed	Cluster_II	33.5	17.5	145.5	18.5	16.2	4.8
MG182	Marocco	BM	Admixed	Cluster_II	Cluster_I	36.1	20.3	146	n.a.	n.a.	n.a.
MG184	Marocco	BM	Admixed	Admixed	Admixed	42.5	21	144	26.6	19.5	5.8
MG178	Marocco	BM	BM	Cluster_II	Cluster_I	43.5	21	144	30.5	21.1	6.2
MG183	Marocco	BM	BM	Cluster_II	Cluster_I	38.4	18.6	146	n.a.	n.a.	n.a.
MG186	Marocco	BM	BM	Admixed	Admixed	38.5	20.5	144	27.2	20.1	5.8
MG179	Marocco	SEM	SEM	Cluster_II	Cluster_I	39	13.5	130	18.4	16	4.8
MG185	Marocco	SEM	SEM	Cluster_II	Cluster_I	31.5	10.5	131.5	18.2	16.1	4.8
MG229	n.a. (Eston)	NM	NM	Cluster_I	Cluster_II	n.a.	n.a.	n.a.	12.9	13.7	4
MG241	n.a. (Laird)	NM	NM	Cluster_I	Admixed	n.a.	n.a.	n.a.	30.1	21	6.2
MG147	Nepal	A	A	Cluster_I	Admixed	30	13.5	130	9.8	14.2	3.5
MG105	Pakistan	A	A	Admixed	Admixed	41.5	21	147	13.8	14.4	4.2
MG127	Pakistan	A	A	Cluster_I	Admixed	37.5	13.5	145.5	12	14	3.9
MG128	Pakistan	A	A	Cluster_I	Cluster_II	38	13	144	10	12.1	3.5
MG119	Pakistan	A	Admixed	Admixed	Cluster_II	44	23	145.5	11.4	14.1	3.8
MG134	Pakistan	SWM	SWM	Cluster_III	Cluster_II	35.5	20.5	153	10.4	12.2	3.6
MG149	Spain	SWM	Admixed	Admixed	Cluster_II	31	14	145.5	14.9	14.5	4.3
MG151	Spain	SWM	Admixed	Admixed	Cluster_II	45.3	20.3	142	n.a.	n.a.	n.a.
MG100	Spain	BM	BM	Cluster_II	Cluster_I	44	18.7	144	n.a.	n.a.	n.a.
MG101	Spain	BM	BM	Cluster_II	Cluster_I	38.6	18.6	146	n.a.	n.a.	n.a.
MG56	Tunisy	BM	BM	Cluster_II	Cluster_I	40	19	144	27.4	19.7	5.8
MG61	Tunisy	BM	BM	Cluster_II	Cluster_I	42	18	144	26.1	19.2	5.7
MG69	Tunisy	BM	BM	Cluster_II	Cluster_I	40	18	140.5	27.8	19.6	5.8
MG71	Tunisy	BM	BM	Cluster_II	Cluster_I	44	16.5	144	24	18.7	5.5
MG57	Tunisy	SWM	SWM	Cluster_III	Cluster_II	34	15.5	131.5	10.7	12.3	3.7
MG59	Tunisy	SWM	SWM	Cluster_III	Cluster_II	25.5	12.5	130	12.5	15.3	3.9
MG60	Tunisy	SWM	SWM	Cluster_III	Cluster_II	32.5	16	130	11.3	12.5	3.8
MG63	Tunisy	SWM	SWM	Cluster_III	Cluster_II	35.5	13	135	16.4	15.2	4.5
MG64	Tunisy	SWM	SWM	Cluster_III	Cluster_II	26.5	12.5	131.5	11.1	12.5	3.7
MG65	Tunisy	SWM	SWM	Cluster_III	Cluster_II	28.5	10	130	11.6	12.8	3.8
MG66	Tunisy	SWM	SWM	Cluster_III	Cluster_II	29	14	130	10.8	12.5	3.7
MG67	Tunisy	SWM	SWM	Cluster_III	Cluster_II	20	11	131.5	8.5	10.9	3.2
MG68	Tunisy	SWM	SWM	Cluster_III	Cluster_II	32.5	16	130	13.3	13.8	4.1
MG70	Tunisy	SWM	SWM	Cluster_III	Cluster_II	32	13	130	13.6	13.7	4.1
MG72	Tunisy	SWM	SWM	Cluster_III	Cluster_II	33	9	130	n.a.	n.a.	n.a.
