# Supplementary material for: Genotyping by Sequencing of Cultivated Lentil (Lens culinaris Medik.) Highlights Population Structure in the Mediterranean Gene Pool Associated With Geographic Patterns and Phenotypic Variables
Source: Front Genet. 2019 Sep 18;10:872. doi: 10.3389/fgene.2019.00872 (PMC6759463; doi:10.3389/fgene.2019.00872)
Supplement: Supplementary file 14 [file Table_5.xlsx]

## Sheet: Foglio1
Supplementary Table S5. ANOVA performed for flowering time, plant height, height of first flowering node and morphometric seed traits (area, perimeter and diameter).
Source of variation	Flowering time	Plant height	Height of first flowering node	Area	Perimeter	Diameter
Replicate	1.404	498.139***	351.979***	0.465	0.034	0.018
Genotype	109.678***	102.674***	37.152***	88.200***	19.180***	1.473***
Error	14.486	32.968	18.764	1.379	0.714	0.022
***: significant differences (p<0.001).
