# Supplementary material for: Genotyping by Sequencing of Cultivated Lentil (Lens culinaris Medik.) Highlights Population Structure in the Mediterranean Gene Pool Associated With Geographic Patterns and Phenotypic Variables
Source: Front Genet. 2019 Sep 18;10:872. doi: 10.3389/fgene.2019.00872 (PMC6759463; doi:10.3389/fgene.2019.00872)
Supplement: Supplementary file 15 [file Table_6.xlsx]

## Sheet: Foglio1
Supplementary Table S6. Significant marker-trait associations identified in this study.
Trait	Marker	p-value (FDR correction)
Seed area	TP6160	0.001
	TP418564	0.032
	TP186539	0.049
Seed perimeter	TP6160	0.011
	TP186539	0.021
Seed diameter	TP6160	0.019
